# Supplementary material for: Mitolnc controls cardiac BCAA metabolism and heart hypertrophy by allosteric activation of BCKDH
Source: Nucleic Acids Res. 2024 Apr 3;52(11):6629–46. doi: 10.1093/nar/gkae226 (PMC11194096; doi:10.1093/nar/gkae226)
Supplement: gkae226_Supplemental_Files [file gkae226_supplemental_files.zip]

Archive with 2 entries (2 files):
- Weiss et al. Supplementary Information_R2.pdf
- Weiss et al. supplementary table 1.xlsx
