# Supplementary material for: Mitolnc controls cardiac BCAA metabolism and heart hypertrophy by allosteric activation of BCKDH
Source: Nucleic Acids Res. 2024 Apr 3;52(11):6629–46. doi: 10.1093/nar/gkae226 (PMC11194096; doi:10.1093/nar/gkae226)
Supplement: gkae226_Supplemental_Files [file gkae226_supplemental_files.zip › Weiss et al. supplementary table 1.xlsx]

## Sheet: Sheet1
Supplementary Table 1: Oligonucleotides used in the study
genotyping
Gene Info	Sequence	Manufacturer
GM44386 WT	GAAGGCTGAGAACCACACTCTATGC	Sigma-Aldrich
	AGCTTGGGATCCCTCATTGGAGCCA	Sigma-Aldrich
GM44386 KO	GAAGGCTGAGAACCACACTCTATGC	Sigma-Aldrich
	GGATCTCTCTGAATTTGAGGTCAGC	Sigma-Aldrich
GM44386 polyA	TGATTGATTATCCCTGGGTGAGTGC	Sigma-Aldrich
	CCTGGTGTCAGGAGGCAGAGCAGAG	Sigma-Aldrich
qRT-PCR
Gene Info	Sequence	Manufacturer
β-Actin	CATGAAGATCCTGACCGAGCGTGGC	Sigma-Aldrich
	TGCTCGAAGTCTAGAGCAACATAGC	Sigma-Aldrich
GAPDH	ACCACAGTCCATGCCATCAC	Sigma-Aldrich
	CATGCCAGTGAGCTTCCCGT	Sigma-Aldrich
ATP6	AATAGGATTCCCAATCGTTGTAGC	Sigma-Aldrich
	TCGTCCTTTTGGTGTGTGGATTAGC	Sigma-Aldrich
MITO-LNC	ACTTCTGACACACAAGCCTTCTGTC	Sigma-Aldrich
	AGCTTGGGATCCCTCATTGGAGCCA	Sigma-Aldrich
NEAT1	AGGAGGCCATCGTTGAAGTCAGCTT	Sigma-Aldrich
	CCATTCATGCATCCGCAAAGAATGA	Sigma-Aldrich
COXI	ACACACGAGCTTACTTTACATCAGC	Sigma-Aldrich
	GCTGACTTGCAACCCTACACGGAGG	Sigma-Aldrich
Oligonucleotids to amplify DNA templates for RNA pull-down and activity assay
Gene Info	Sequence	Manufacturer
mito-lnc	GTAATACGACTCACTATAGGGCtctctctcTGGCTCCAATGAGGGATCCCAAGCT	Sigma-Aldrich
	ATAGTAAGACCCTGTTTATTTAAGT	Sigma-Aldrich
mito-lnc variant #1 (exon1)	GTAATACGACTCACTATAGGGCtctctctcTGGCTCCAATGAGGGATCCCAAGCT	Sigma-Aldrich
	TCTACTCTTCTCCCTGGCATTGACA	Sigma-Aldrich
mito-lnc variant#2 (exon2)	TAATACGACTCACTATAGGGAGAATACTCCAGAAGAGGGCATCAGATT	Sigma-Aldrich
	ATAGTAAGACCCTGTTTATTTAAGT	Sigma-Aldrich
mito-lnc variant#3 (conserved seq.)	TAATACGACTCACTATAGGGAGAATAATGCTGCCTTTGTGGCCCCCAT	Sigma-Aldrich
	ATTTCTACTCTTCTCCCTGGCATTG	Sigma-Aldrich
mito-lnc variant#4	GTAATACGACTCACTATAGGGCtctctctcTGGCTCCAATGAGGGATCCCAAGCT	Sigma-Aldrich
	CAGCATTATATTCCAAGGCAGCCAG	Sigma-Aldrich
Oligonucleotides for RNA in situ proximity ligation assay
Gene Info	Sequence	Manufacturer
mito-lnc	[Btn]CAAAGGCAGCATTATATTCCAA[mA][mG][mU][mC]	Sigma-Aldrich
	[Btn]CAGAAGGCTTGTGTGTCAGAAG[mA][mG][mU][mC]	Sigma-Aldrich
	[Btn]GACCCTGTTTATTTAAGTTATT[mA][mG][mU][mC]	Sigma-Aldrich
	[Btn]TCCTTCCTTCTAGAGCTCAGTC[mA][mG][mU][mC]	Sigma-Aldrich
	[Btn]CTCTGGCCCTGGCTCTGACATC[mA][mG][mU][mC]	Sigma-Aldrich
